# Supplementary material for: Warming and altered precipitation independently and interactively suppress alpine soil microbial growth in a decadal-long experiment
Source: eLife. 2024 Apr 22;12:RP89392. doi: 10.7554/eLife.89392 (PMC11034942; doi:10.7554/eLife.89392)
Supplement: Source code 1. [file elife-89392-code1.zip]

Archive with 1 entries (1 files):
- eLife-VOR-RA-2023-89392/Source Code 1.docx
